# Supplementary material for: Impacts of Nano-Composite of Copper and Carbon on Intestinal Luminal Micro-Ecosystem and Mucosal Homeostasis of Yellow-Feather Broilers
Source: Microorganisms. 2024 Nov 6;12(11):2247. doi: 10.3390/microorganisms12112247 (PMC11596944; doi:10.3390/microorganisms12112247)
Supplement: Supplementary file 1 [file microorganisms-12-02247-s001.zip]

Archive with 1 entries (1 files):
- microorganisms-3256080-supplementary.pdf
